# Supplementary material for: Binding Site Prediction for Protein-Protein Interactions and Novel Motif Discovery using Re-occurring Polypeptide Sequences
Source: BMC Bioinformatics. 2011 Jun 2;12:225. doi: 10.1186/1471-2105-12-225 (PMC3120708; doi:10.1186/1471-2105-12-225)
Supplement: Additional file 1 — Pairs of yeast proteins with lab-confirmed binding sites. This file contains 265 pairs of interacting yeast proteins, with associated amino acid ranges for the binding sites on each protein, extracted from DOMINO [26], and used as validation data. Each line represents one pair, with the following fields tab-separated: ORF name of protein A, ORF name of protein B, start position of binding site along protein A, end position of binding site along protein A, start position of binding site B, end position of binding site B. [file 1471-2105-12-225-S1.TXT]

ProteinA	ProteinB	StartA	EndA	StartB	EndB
YBL007C	YNL068C	1	554	1	254
YBR172C	YLR116W	150	226	440	450
YBR172C	YLR116W	150	226	441	456
YBR172C	YLR116W	150	226	461	476
YLR116W	YPL105C	440	450	243	340
YLR116W	YPL105C	441	456	243	340
YLR116W	YPL105C	461	476	243	340
YDR388W	YPL249C	421	482	1	441
YBL051C	YPL153C	297	375	20	164
YDR244W	YLR191W	208	214	308	370
YKL129C	YLR337C	1118	1188	211	437
YCL027W	YER118C	401	512	280	367
YHR114W	YOR181W	494	633	322	633
YKL129C	YOR035C	471	572	357	789
YCL027W	YNL271C	401	512	1	1214
YCL027W	YIL159W	401	512	1	753
YCR088W	YDR388W	444	537	423	482
YMR109W	YOR035C	493	739	357	789
YBL007C	YNL238W	495	560	777	781
YBL007C	YNL238W	495	560	777	781
YBL007C	YNL238W	495	560	777	781
YLR337C	YMR032W	2	269	501	669
YCR088W	YIL095W	535	592	752	755
YDR217C	YPL153C	553	1056	549	730
YBL007C	YNL238W	495	560	777	781
YJL090C	YKL108W	291	631	79	106
YDR217C	YPL153C	553	1056	549	730
YCR088W	YIL095W	535	592	752	755
YDR388W	YPL249C	424	480	1	402
YCL067C	YMR043W	128	210	18	96
YER125W	YPL176C	324	372	1	109
YER125W	YPL176C	221	273	1	109
YER125W	YPL176C	382	428	1	109
YBL007C	YNL238W	495	560	777	781
YBL007C	YNL238W	495	560	777	781
YBL007C	YNL238W	495	560	777	781
YBL007C	YNL238W	495	560	777	781
YJL090C	YKL108W	291	631	79	263
YBL007C	YKL178C	495	560	330	339
YLR116W	YPL105C	440	450	243	340
YLR116W	YPL105C	441	456	243	340
YLR116W	YPL105C	461	476	243	340
YBL007C	YNL238W	495	560	775	784
YER118C	YKL086W	303	359	103	116
YBL085W	YLR086W	16	73	108	121
YMR109W	YNR039C	1088	1145	117	130
YMR109W	YOR389W	1088	1145	154	167
YLR144C	YMR109W	18	31	1088	1145
YIR003W	YMR109W	383	396	1088	1145
YDR466W	YMR109W	429	442	1088	1145
YMR109W	YNL298W	1088	1145	451	464
YIL156W	YMR109W	508	521	1088	1145
YJL020C	YMR109W	6	19	1088	1145
YJL021C	YMR109W	6	19	1088	1145
YKL097C	YMR109W	62	75	1088	1145
YLR337C	YMR109W	698	711	1088	1145
YJL095W	YMR109W	802	815	1088	1145
YAR068W	YFR024C-A	116	129	317	373
YER114C	YPL255W	46	105	118	131
YER033C	YMR109W	119	132	1088	1145
YHR016C	YMR192W	411	468	122	135
YGL099W	YMR109W	130	143	1088	1145
YAL017W	YFR024C-A	1333	1346	317	373
YAL017W	YDR388W	1333	1346	424	480
YER118C	YGL085W	303	359	139	152
YMR109W	YMR182C	1088	1145	149	162
YFR024C-A	YNL152W	317	373	155	168
YDR388W	YNL152W	424	480	155	168
YHR016C	YMR192W	411	468	159	172
YBL085W	YBR195C	16	73	105	118
YBL085W	YPR171W	16	73	184	197
YBL085W	YOL070C	16	73	274	287
YBL085W	YER158C	16	73	363	376
YBL085W	YDR239C	16	73	54	67
YBL085W	YLR144C	16	73	18	31
YFR024C-A	YLR144C	317	373	18	31
YHR016C	YLR144C	411	468	18	31
YDR388W	YLR144C	424	480	18	31
YDR132C	YMR109W	184	197	1088	1145
YFR024C-A	YPR171W	317	373	184	197
YHR016C	YPR171W	411	468	184	197
YER054C	YER118C	189	202	303	359
YGL028C	YHR016C	19	32	411	468
YBL085W	YDL150W	16	73	198	211
YHR016C	YMR192W	411	468	200	213
YHR016C	YPR171W	411	468	203	216
YHR016C	YJR083C	411	468	215	228
YHR016C	YLR144C	411	468	22	35
YHR016C	YIL061C	411	468	231	244
YHR016C	YMR068W	411	468	249	262
YFR024C-A	YIR018W	317	373	25	38
YHR016C	YPL249C	411	468	279	292
YFR024C-A	YML058W	317	373	28	41
YDR388W	YML058W	424	480	28	41
YHR016C	YPL249C	411	468	293	306
YER118C	YOR127W	303	359	138	151
YER118C	YLR425W	303	359	196	209
YER118C	YOR181W	303	359	307	320
YER118C	YKR055W	303	359	36	49
YDL197C	YER118C	461	474	303	359
YER118C	YKR027W	303	359	747	760
YFR024C-A	YOR181W	317	373	307	320
YDR388W	YOR181W	424	480	307	320
YLR337C	YMR109W	317	330	1088	1145
YFR024C-A	YJR113C	317	373	102	115
YFR024C-A	YMR192W	317	373	122	135
YCR087W	YFR024C-A	13	26	317	373
YFR024C-A	YKL038W	317	373	137	150
YDR182W	YFR024C-A	166	179	317	373
YCL008C	YFR024C-A	175	188	317	373
YFR024C-A	YJL194W	317	373	18	31
YFR024C-A	YMR004W	317	373	190	203
YFR024C-A	YGL028C	317	373	19	32
YDL150W	YFR024C-A	198	211	317	373
YFR024C-A	YMR192W	317	373	200	213
YFR024C-A	YPR171W	317	373	203	216
YFR024C-A	YJR083C	317	373	215	228
YFR024C-A	YLR144C	317	373	22	35
YFR024C-A	YIL061C	317	373	231	244
YFR024C-A	YGR268C	317	373	24	37
YFR024C-A	YGL181W	317	373	247	260
YFR024C-A	YMR068W	317	373	249	262
YFR024C-A	YMR221C	317	373	258	271
YFR024C-A	YPL249C	317	373	279	292
YFR024C-A	YJL056C	317	373	343	356
YER158C	YFR024C-A	363	376	317	373
YFR024C-A	YIR003W	317	373	387	400
YBR122C	YFR024C-A	41	54	317	373
YFR024C-A	YIR003W	317	373	4	17
YFR024C-A	YNL047C	317	373	421	434
YDL225W	YFR024C-A	445	458	317	373
YCR088W	YFR024C-A	446	459	317	373
YFR024C-A	YGL144C	317	373	459	472
YCR088W	YFR024C-A	471	484	317	373
YFR024C-A	YPR055W	317	373	477	490
YBR132C	YFR024C-A	490	503	317	373
YFR024C-A	YIL156W	317	373	502	515
YCR088W	YFR024C-A	505	518	317	373
YFR024C-A	YHL027W	317	373	505	518
YFR024C-A	YPR040W	317	373	50	63
YBR108W	YFR024C-A	517	530	317	373
YFR024C-A	YIL156W	317	373	528	541
YFR024C-A	YGL060W	317	373	537	550
YBR108W	YFR024C-A	543	556	317	373
YFR024C-A	YKL214C	317	373	57	70
YBR108W	YFR024C-A	587	600	317	373
YBL007C	YFR024C-A	619	632	317	373
YDL156W	YFR024C-A	62	75	317	373
YBR108W	YFR024C-A	657	670	317	373
YDL106C	YFR024C-A	73	86	317	373
YFR024C-A	YIL095W	317	373	747	760
YFR024C-A	YHR182W	317	373	758	771
YFR024C-A	YHR182W	317	373	80	93
YFR024C-A	YPL006W	317	373	878	891
YBR239C	YFR024C-A	90	103	317	373
YFR024C-A	YLL023C	317	373	9	22
YER132C	YFR024C-A	943	956	317	373
YFR024C-A	YKR028W	317	373	957	970
YBR163W	YFR024C-A	320	333	317	373
YBR163W	YHR016C	320	333	411	468
YBR163W	YDR388W	320	333	424	480
YDR228C	YER118C	355	368	303	359
YCR087W	YHR016C	13	26	411	468
YHR016C	YNL152W	411	468	155	168
YGL181W	YHR016C	247	260	411	468
YHR016C	YOR181W	411	468	307	320
YHR016C	YOR181W	411	468	337	350
YHR016C	YOL070C	411	468	348	361
YDL225W	YHR016C	445	458	411	468
YGL144C	YHR016C	459	472	411	468
YHR016C	YPR055W	411	468	477	490
YBR132C	YHR016C	490	503	411	468
YHR016C	YPR040W	411	468	50	63
YHR016C	YKL214C	411	468	57	70
YDL156W	YHR016C	62	75	411	468
YHR016C	YHR182W	411	468	758	771
YHR016C	YHR182W	411	468	80	93
YBR239C	YHR016C	90	103	411	468
YER118C	YML104C	303	359	41	54
YBR122C	YHR016C	41	54	411	468
YCL027W	YER118C	415	428	303	359
YER118C	YIR010W	303	359	418	431
YDR388W	YPL255W	424	480	118	131
YDR388W	YMR192W	424	480	122	135
YDR388W	YGL085W	424	480	143	156
YDR388W	YMR192W	424	480	159	172
YDR388W	YPR171W	424	480	184	197
YDR388W	YJR083C	424	480	215	228
YDR388W	YIL061C	424	480	231	244
YDR388W	YGL181W	424	480	247	260
YDR388W	YPL249C	424	480	293	306
YDR388W	YOR181W	424	480	311	324
YCR088W	YDR388W	446	459	424	480
YDR388W	YHL027W	424	480	505	518
YBR108W	YDR388W	543	556	424	480
YDR239C	YDR388W	54	67	424	480
YDL156W	YDR388W	62	75	424	480
YDL156W	YDR388W	80	93	424	480
YBR239C	YDR388W	90	103	424	480
YCR088W	YHR016C	446	459	411	468
YER114C	YER158C	46	105	363	376
YDR239C	YER114C	54	67	46	105
YMR109W	YNL094W	1088	1145	462	475
YCR088W	YHR016C	471	484	411	468
YBL085W	YIR029W	16	73	48	61
YIL156W	YMR109W	498	511	1088	1145
YFR024C-A	YNL094W	317	373	505	518
YCR088W	YHR016C	505	518	411	468
YHL027W	YHR016C	505	518	411	468
YHR016C	YNL094W	411	468	505	518
YDR388W	YNL094W	424	480	505	518
YBR108W	YHR016C	517	530	411	468
YER118C	YPR151C	303	359	52	65
YFR024C-A	YHL028W	317	373	526	539
YHL028W	YHR016C	526	539	411	468
YCR088W	YGL099W	535	591	127	140
YCR088W	YOR367W	535	591	152	164
YCR088W	YDR488C	535	591	342	354
YCR088W	YNL138W	535	591	349	361
YCR088W	YIR003W	535	591	383	396
YCR088W	YIR003W	535	591	384	396
YCR088W	YDL164C	535	591	386	398
YCR088W	YDR266C	535	591	579	591
YCR088W	YNL020C	535	591	602	615
YCR088W	YNL020C	535	591	608	620
YCR088W	YIL095W	535	591	743	756
YBR108W	YHR016C	539	552	411	468
YBR108W	YHR016C	543	556	411	468
YBL007C	YHR016C	619	632	411	468
YBL085W	YDL156W	16	73	62	75
YDR388W	YPL009C	424	480	63	76
YBR108W	YHR016C	657	670	411	468
YFR024C-A	YPR091C	317	373	658	671
YDR388W	YPR091C	424	480	658	671
YLR337C	YMR109W	659	672	1088	1145
YMR109W	YOR329C	1088	1145	661	674
YFR024C-A	YPL212C	317	373	67	80
YHR016C	YPL212C	411	468	67	80
YBL085W	YGL097W	16	73	70	83
YIL159W	YMR109W	764	777	1088	1145
YDL019C	YMR109W	770	783	1088	1145
YFR024C-A	YJL133W	317	373	8	21
YHR016C	YJL133W	411	468	8	21
YDR388W	YJL133W	424	480	8	21
YGL153W	YHR016C	84	97	411	468
YBL085W	YLR169W	16	73	87	100
YHR016C	YPL006W	411	468	878	891
YER118C	YJL128C	303	359	89	102
YFR024C-A	YOR086C	317	373	892	905
YHR016C	YLL023C	411	468	9	22
YHR016C	YKR028W	411	468	957	970
YBL085W	YJR113C	16	73	98	111
YCR088W	YNL020C	532	592	608	626
YCL027W	YER118C	95	512	281	367
YDR388W	YER125W	292	427	228	432
YCR088W	YDR388W	444	573	419	482
YDR388W	YER125W	428	482	228	432
YCR088W	YNL138W	530	592	354	361
YCR088W	YIL095W	535	592	752	755
YDR217C	YPL153C	553	1056	549	730
YAL041W	YBR200W	779	854	12	25
YAL041W	YBR200W	779	854	12	25
YBR200W	YHL007C	158	215	434	499
YBL105C	YNL088W	206	700	3	310
YGR123C	YPL240C	1	170	530	709
