# Supplementary material for: Binding Site Prediction for Protein-Protein Interactions and Novel Motif Discovery using Re-occurring Polypeptide Sequences
Source: BMC Bioinformatics. 2011 Jun 2;12:225. doi: 10.1186/1471-2105-12-225 (PMC3120708; doi:10.1186/1471-2105-12-225)
Supplement: Additional file 2 — Pairs of human proteins with lab-confirmed binding sites. This file contains 423 pairs of interacting human proteins, with associated amino acid ranges for the binding sites on each protein, extracted from DOMINO [26], and used as validation data. Each line represents one pair, with the following fields tab-separated: Uniprot accession of protein A, Uniprot accession of protein B, start position of binding site along protein A, end position of binding site along protein A, start position of binding site B, end position of binding site B. [file 1471-2105-12-225-S2.TXT]

ProteinA	ProteinB	StartA	EndA	StartB	EndB
P00519	Q15303	127	202	1179	1195
P04626	P62993	1130	1146	60	135
P29466	Q9ULZ3	1	102	107	195
P04626	Q99704	1212	1229	152	254
P25791	P55196	26	158	1123	1373
P29466	Q9Y239	1	102	1	158
P05412	P06400	287	331	612	657
O00401	Q15811	265	391	740	806
P78352	Q14957	82	202	1223	1233
P04626	P46108	1212	1229	13	104
Q01196	Q9GZV5	339	371	165	395
O14964	P62988	257	277	1	76
P40879	Q15599	567	764	1	141
P21860	P52735	1267	1283	673	747
P00533	Q06124	1007	1023	6	81
P29353	P33151	488	579	702	784
P00533	P43403	989	1005	10	87
O75791	P04626	58	132	1130	1146
P21860	P43405	859	875	15	92
O14796	P04626	5	86	1212	1229
P40879	Q15599	744	764	130	311
P48764	Q6P0Q8	475	832	412	1455
P04626	Q9NP31	1130	1146	95	170
P27986	Q07666	3	79	36	45
O75970	P41595	1629	2041	414	481
Q96BR1	Q96J02	96	496	326	511
P20936	P21860	181	256	859	875
P27986	P43405	439	724	370	629
O14492	P04626	417	494	1212	1229
P49768	Q99569	299	362	104	963
P62805	Q12888	11	28	1459	1587
P13569	Q15599	1460	1480	130	311
P13569	Q5T2W1	1440	1480	1	140
P21860	P52757	1267	1283	59	130
P49418	P50570	622	695	801	870
Q12959	Q96KB5	224	403	313	322
P78352	Q13224	82	202	1474	1484
P00533	Q13882	989	1005	78	155
O00213	P04626	543	664	1212	1229
P78536	Q12959	695	824	422	904
Q15599	Q9GZV5	1	148	384	391
Q14524	Q9NY99	2005	2015	73	156
P38398	Q9BX63	1599	1863	985	998
P04626	P52735	1130	1146	673	747
P00533	P16333	1007	1023	282	356
P04626	Q7Z7G1	1130	1146	309	392
P00519	Q92558	60	130	300	410
O14936	P34741	489	564	94	201
O43639	P21860	285	359	1267	1283
Q99683	Q99759	10	102	36	128
P22681	P46109	451	541	14	88
O75791	Q13094	257	322	228	245
P11717	Q9UJY4	2328	2491	1	163
P03372	P05412	259	302	260	311
P00533	Q92625	989	1005	941	1067
O00459	Q15303	330	696	1051	1061
P11717	Q9NZ52	2328	2491	1	307
P21860	P27986	1045	1061	624	698
P19174	P21860	668	741	1267	1283
P00533	Q9UQQ2	989	1005	364	441
P42684	Q15303	173	248	1153	1169
P21860	Q9UQQ2	1270	1296	364	441
P00533	P20936	906	922	181	256
P16333	Q13153	110	176	10	22
P30530	Q14393	26	220	261	678
P04626	Q13387	1212	1229	683	814
P23760	P50222	230	479	151	303
O14654	P04626	231	333	1212	1229
P12931	Q07666	83	144	293	303
O95049	Q8NI35	913	933	1068	1157
P29475	Q08AM6	1	100	335	782
Q13444	Q9BX66	711	814	723	781
Q14847	Q15942	187	261	1	42
P04626	Q8TEW6	1212	1229	135	232
P04626	P42684	1130	1146	173	248
P00533	Q9UKG1	989	1005	502	633
O95400	P06729	256	341	245	351
P22681	Q9Y5K6	684	906	111	165
P43405	Q15303	15	92	1275	1291
O75164	P62805	856	996	11	28
P08631	P21860	143	225	1267	1283
P56945	Q05209	6	58	1	525
P10827	Q02930	53	120	403	431
P30279	P35227	1	154	230	344
O15111	Q12933	452	486	1	105
Q13444	Q8TEJ3	711	814	232	290
P00533	Q06124	973	983	6	197
P00533	P62993	1129	1145	60	135
O95832	Q8NI35	191	211	1435	1517
P10415	Q07812	93	107	59	73
P08588	Q86UL8	472	477	420	559
P04626	P46109	1212	1229	14	88
P55196	Q15223	1007	1125	375	517
O75553	P04626	42	168	1130	1146
O95071	Q9BPZ3	2393	2452	106	127
P46013	Q9NS87	1	99	1017	1237
P21860	P42681	1267	1283	150	231
P04626	P23458	1014	1030	429	514
P62993	Q13444	159	215	711	814
Q09013	Q16082	81	349	64	144
P29350	P43628	110	194	295	308
Q13158	Q92851	1	18	1	219
Q07666	Q8N3X1	278	312	214	625
P56817	Q9UJY4	496	500	13	172
P12931	P21860	150	232	1267	1283
P04626	Q7KZ85	1014	1030	1335	1415
O95400	P06729	256	341	281	303
O60880	P00533	7	87	989	1005
P00533	P29353	989	1005	162	318
P00533	Q13387	989	1005	683	814
P05067	Q9UQF2	649	695	561	711
Q13546	Q15628	559	671	195	312
P04626	P43405	1212	1229	168	244
Q86UL8	Q9Y4G8	302	683	1	1499
P04626	P51813	1130	1146	296	377
O60674	P00533	401	481	1007	1023
O14745	P09619	1	148	1057	1106
O75970	P28223	1629	2041	380	471
P00533	P27986	1007	1023	624	698
P11137	P62993	62	71	60	135
P54753	P55196	992	998	996	1080
P04626	Q9UQQ2	1130	1146	364	441
P35609	Q9NP98	431	719	75	299
O95400	Q9Y2W2	256	341	388	551
P04626	Q08881	1130	1146	239	323
P04626	Q9Y490	1212	1229	299	391
O14920	Q12933	455	489	1	105
O60674	P21860	401	481	1267	1283
P68431	Q9Y232	1	18	1	71
O95400	Q15427	280	341	228	243
Q14790	Q9UNN5	1	217	181	381
P09619	P60484	1057	1106	186	403
O95704	P04626	119	257	1212	1229
P55196	Q15375	996	1080	993	998
P62805	Q12888	11	28	1459	1587
P22681	Q92882	480	528	12	71
P04626	Q14451	1130	1146	431	512
O95400	P46934	280	341	273	296
Q13444	Q8WV41	711	814	3	61
Q6P5Z2	Q9UNA1	465	557	596	759
P04626	Q06124	1130	1146	6	81
P19174	Q07666	791	852	36	45
Q13444	Q5TCZ1	711	814	118	174
P04626	Q8WV28	1212	1229	346	429
P49768	Q9UMX0	264	315	542	585
Q86YT6	Q9Y5X3	410	744	191	404
P00533	Q7Z7G1	989	1005	309	392
P21860	Q13671	1267	1283	69	148
O75886	Q13094	205	259	228	245
O75164	P62805	856	966	11	28
O75970	P28335	1629	2041	369	458
Q13444	Q9Y5X1	711	814	3	62
Q06187	Q8WV28	270	387	67	80
Q6VY07	Q9NZ52	117	294	1	307
P04626	P42680	1212	1229	247	330
P04626	Q8WYP3	1212	1229	97	190
P00533	P51813	1132	1136	296	377
P00533	Q9NSE2	989	1005	82	163
O95400	P09012	280	341	159	174
O95400	Q07666	280	341	327	350
P51532	Q15831	1103	1231	1	146
Q14160	Q15654	669	1233	279	476
P21860	P46108	1267	1283	13	104
P04626	Q9NSE2	1130	1146	82	163
P00533	P43405	1007	1023	168	244
P29323	P55196	1049	1055	996	1080
O15259	Q13444	155	212	711	814
O95400	Q92530	256	341	214	271
O95704	P00533	119	257	989	1005
O15259	Q13444	155	212	711	814
O43426	P16333	1281	1291	109	163
P00519	P00533	127	202	1101	1117
P00533	Q92529	1007	1023	499	570
O14908	Q13641	133	214	384	420
P04626	Q13671	1212	1229	69	148
O43426	P49418	1063	1070	626	695
P04626	P51451	1212	1229	123	204
P04626	P40763	1130	1146	584	674
P62805	Q9BVI0	11	28	85	129
Q9NPP4	Q9ULZ3	1	88	107	195
O43639	Q15303	285	359	1261	1273
P21860	Q13882	1267	1283	78	155
P68431	Q13185	1	18	11	129
P68431	Q9Y232	1	18	1	71
P60484	Q15599	186	403	1	145
Q9BQA5	Q9UBB5	201	429	53	154
P22681	P43405	542	906	370	626
P46109	Q15303	14	88	1017	1027
P17302	Q07157	263	381	150	312
O75074	Q9UJY5	748	770	1	147
P78352	Q9P021	82	202	91	101
O43426	Q9Y5X1	1064	1075	1	62
P12931	Q05193	86	142	751	805
O95400	P14678	256	341	148	231
O15428	P10636	7	37	201	240
P00533	P07332	989	1005	460	530
Q99523	Q9UJY4	774	831	1	163
Q06124	Q15303	6	197	979	989
Q13444	Q5TCZ1	711	814	118	174
P50570	Q15811	801	870	919	969
O43426	Q99962	1058	1119	286	352
P21860	Q92529	1267	1283	499	570
P00519	P21860	127	202	1270	1296
P22459	P35609	72	240	73	148
O43426	O95400	1101	1124	280	341
P68431	Q9BVI0	1	18	85	129
P04626	Q92625	1212	1229	941	1067
Q12959	Q96KB5	319	403	143	322
P78352	Q12879	82	202	1454	1464
P68431	P83916	1	18	1	185
P00533	P35568	989	1005	160	262
P04626	Q6PKX4	1212	1229	135	232
P00533	P46109	993	1003	14	88
Q99523	Q9UJY5	774	831	1	147
Q13191	Q96B97	891	927	101	155
P04626	Q9H6Q3	1130	1146	93	175
Q15642	Q99996	1	482	1076	2143
P05412	P15172	250	314	115	166
P00533	P42684	906	922	173	248
P21860	P42684	859	875	173	248
P00533	Q92870	989	1005	590	712
Q15303	Q92625	1275	1291	941	1067
P68431	Q12888	1	18	1459	1587
P62993	Q13094	159	213	228	245
O60880	Q13291	1	102	276	286
P00519	P22681	242	493	542	906
Q13094	Q92783	228	245	212	223
P00533	Q9Y6R0	989	1005	80	202
O15399	P00519	866	1064	64	120
P08670	P47712	1	94	5	106
P22681	P27986	451	541	333	408
P08581	P22681	956	1320	1	380
P00533	P19174	1007	1023	550	639
P68431	Q9UNL4	1	15	188	249
P04626	P42681	1212	1229	150	231
P29466	Q9NPP4	1	91	1	88
P04626	P15882	1130	1146	49	120
P11717	Q9UJY5	2328	2491	1	147
P07947	Q13444	104	162	711	814
P09769	P43405	1	226	257	363
P05107	P35241	723	738	1	298
P21860	P43403	1267	1283	163	239
P60484	Q86UL8	377	403	426	512
P29353	P62993	488	559	60	135
P08047	P23511	139	344	55	139
P04626	P35568	1212	1229	160	262
P19174	Q07666	791	851	293	303
P00533	P16885	989	1005	532	617
P13569	Q9HD26	1440	1480	281	363
P78352	Q8N2Q7	344	443	830	840
P00519	P04626	127	202	1130	1146
P04626	P78314	1130	1146	466	538
O14672	P26045	743	748	402	913
Q13444	Q14155	711	814	9	65
P35222	Q9BZE0	132	781	170	324
P06729	Q9Y5K6	321	351	1	53
P04626	P98077	1212	1229	122	277
P00533	P41240	993	1003	82	156
P16333	Q07912	109	163	929	940
O00213	P00533	543	664	989	1005
Q6VY07	Q9NZ52	117	294	1	142
P04626	Q92529	1130	1146	499	570
P04626	P19174	1014	1030	668	741
O14936	Q9Y624	487	572	297	299
O96018	P00533	221	359	1007	1023
O75554	Q07666	124	194	278	312
P04626	P29353	1185	1203	162	318
P00533	P49757	1007	1023	39	172
Q9UQB8	Q9Y6W5	364	521	356	372
O75791	Q13094	257	322	228	245
Q495M9	Q9Y6N9	456	461	87	169
P04626	Q9UQF2	1212	1229	567	701
O14936	Q9UHC6	490	568	1321	1331
P04626	P16591	1130	1146	460	531
P04626	Q9UKW4	1212	1229	672	746
O15524	P04626	79	154	1212	1229
P78352	Q9P021	82	202	91	101
P00533	Q13239	989	1005	83	159
P21860	P41240	1192	1204	82	156
P21860	Q8IZW8	1270	1296	449	541
O14936	P18827	489	572	302	310
P68431	Q9BVI0	1	18	85	129
P14598	P19878	227	284	224	235
P04049	Q99933	303	648	90	219
P49418	Q05193	545	695	833	838
P31785	Q9H0M0	353	369	161	193
P22681	Q96B97	680	906	1	330
O43639	P04626	285	359	1130	1146
O75164	P68431	856	996	1	18
P00533	Q9P104	1007	1023	135	232
P68431	Q9Y468	1	18	430	539
P20936	Q15303	181	256	1275	1291
P00533	Q6PKX4	989	1005	135	232
P21860	P46109	859	875	14	88
Q14526	Q9NQB0	396	714	333	596
O43184	P26045	904	909	402	913
O14745	P60484	1	148	186	403
P06401	Q9H467	155	475	133	180
O15399	P78352	1326	1336	82	202
P04921	Q00013	82	128	1	164
P29353	Q15303	162	318	1179	1195
O14936	Q9C0A0	490	568	1299	1308
Q13444	Q8WV41	711	814	3	61
P22459	P78352	643	653	82	202
P06241	P22681	270	519	542	906
O15169	P14923	298	506	185	399
P22460	P35609	72	240	73	148
P04626	P16885	1130	1146	532	617
P19438	Q15628	356	441	196	305
P62993	Q07666	1	58	36	45
P17544	Q93096	141	217	97	132
P13569	Q15599	1460	1480	1	141
Q13158	Q14790	1	121	1	207
Q12933	Q96CG3	272	501	1	162
P46013	Q9BYG3	1	120	226	269
P16591	P21860	460	531	1270	1296
P04637	P38398	92	102	1760	1863
O60504	Q8TDM6	612	671	842	879
P50570	P62993	801	870	1	56
O75886	Q13094	205	259	228	245
Q07912	Q9Y5X1	621	635	1	62
Q05066	Q15599	197	204	11	230
Q12929	Q8IZP0	532	591	337	391
P62993	Q05193	1	56	751	805
P00533	P46108	1007	1023	13	104
O60828	Q9Y2W2	47	80	190	210
O14745	P13569	1	139	1411	1480
P12931	Q13444	87	145	711	814
P30530	Q14393	1	401	261	678
P00533	Q8WYP3	989	1005	97	190
O00459	P00533	330	405	1007	1023
O95400	P23246	280	341	29	44
P27986	Q07666	3	79	331	340
P54259	Q9UQB8	335	675	367	552
O43353	Q9HC29	374	540	28	220
O14654	P00533	231	333	989	1005
P62993	Q07912	1	56	929	940
P19544	Q92793	282	364	1625	1991
P21860	P29353	1267	1283	488	559
Q8N6Y0	Q9Y6N9	1	703	79	170
P26045	Q9H013	402	913	951	956
P68431	Q12888	1	18	1459	1587
P12931	Q07666	83	144	36	45
Q07889	Q15811	1208	1221	740	806
P24864	Q969H0	377	403	289	621
P06241	Q13444	85	143	711	814
P19235	P29350	424	434	4	194
O00505	P21980	152	332	597	602
P21860	Q08881	1270	1296	239	323
P62993	Q06124	60	135	6	197
P62993	Q15303	60	135	1157	1167
O14936	Q9Y2J0	701	897	416	694
P45973	P68431	1	120	1	18
O15197	P55196	1000	1006	996	1080
P11362	P21860	144	226	1270	1296
O43353	P29466	432	524	2	92
P16333	Q13444	109	165	711	814
O60880	P21860	7	87	1300	1316
O43353	Q9Y239	435	540	1	145
O95400	Q15637	280	341	572	587
O00459	P21860	622	696	1267	1283
Q13444	Q15052	711	814	163	219
P21860	Q9UKW4	1267	1283	672	746
P00533	Q8TEW6	1007	1023	135	232
P21860	Q14451	1188	1204	431	512
P78352	Q14957	82	202	1223	1233
P29466	Q9ULZ3	1	102	107	195
P21860	P52333	1267	1283	377	457
P00533	P51451	860	876	123	204
O00459	P04626	330	405	1014	1030
Q96NW7	Q9UQB3	1242	1442	1014	1225
O14964	O75674	450	775	1	154
P08631	Q13444	80	137	711	814
O95400	P63162	280	341	179	194
O43639	Q14185	196	258	1819	1836
Q13444	Q9Y371	711	814	308	365
P01135	Q9H8Y8	122	160	1	107
Q13158	Q9UNN5	1	79	181	381
O14727	P55211	1	90	1	92
P62805	Q9Y468	11	28	430	539
P04626	P42224	1212	1229	573	651
P04626	P42679	1130	1146	122	196
P26045	Q13444	402	913	809	814
P12931	P50570	86	142	801	870
P16333	P21860	282	356	1267	1283
P26045	P78536	402	605	820	824
P00533	P98077	989	1005	122	277
P54725	P55036	1	87	263	307
O00499	Q8TB24	520	592	248	514
Q05193	Q99962	806	851	293	347
P00533	Q9UQF2	989	1005	567	701
Q14511	Q96J02	695	759	65	390
P04626	P27986	1130	1146	333	408
Q13444	Q9UKS6	711	814	367	424
P23443	Q13057	75	525	187	563
P21333	Q12933	1644	2118	1	225
Q04206	Q13625	176	405	771	1005
Q05193	Q15811	806	851	919	969
O43586	P06729	382	416	300	309
P04626	Q13239	1212	1229	83	159
P01100	P20749	115	271	289	446
P07948	Q13444	66	123	711	814
P21860	P62993	1192	1204	60	135
P78352	Q09470	82	202	485	495
P04626	P20936	1014	1030	181	256
Q13426	Q96T60	227	240	1	136
Q12923	Q16513	1093	1963	657	984
P62258	P63104	1	255	1	245
P09619	Q15599	1057	1106	47	337
P78352	Q13224	82	202	1474	1484
P00533	Q8IZW8	1007	1023	449	541
O75553	P21860	42	168	1188	1204
P04626	P09769	1130	1146	144	226
P21860	Q9UN19	1270	1296	35	109
P50570	Q99962	801	870	293	347
P00533	Q9Y490	989	1005	299	391
P49810	Q9UMX0	270	319	542	585
Q8N488	Q92851	45	180	1	228
O75674	Q99816	1	284	1	150
O00623	P50542	275	359	332	602
O14908	Q03167	51	333	808	850
O95400	Q9Y5V3	281	338	373	398
P00533	Q9NP31	989	1005	95	170
